# Supplementary material for: New Insights of Potassium Sources Impacts as Foliar Application on ‘Canino’ Apricot Fruit Yield, Fruit Anatomy, Quality and Storability
Source: Plants (Basel). 2021 Jun 8;10(6):1163. doi: 10.3390/plants10061163 (PMC8229475; doi:10.3390/plants10061163)
Supplement: Supplementary file 1 [file plants-10-01163-s001.zip]

Archive with 1 entries (1 files):
- plants-1199498-supplementary.pdf
